# Supplementary material for: Molecular Analysis of the Global Population of Potato Virus S Redefines Its Phylogeny, and Has Crop Biosecurity Implications
Source: Viruses. 2023 Apr 30;15(5):1104. doi: 10.3390/v15051104 (PMC10224158; doi:10.3390/v15051104)
Supplement: Supplementary file 1 [file viruses-15-01104-s001.zip]

Archive with 1 entries (1 files):
- Supplementary Table S1,11-1-23.xlsx
