# Supplementary material for: Molecular Analysis of the Global Population of Potato Virus S Redefines Its Phylogeny, and Has Crop Biosecurity Implications
Source: Viruses. 2023 Apr 30;15(5):1104. doi: 10.3390/v15051104 (PMC10224158; doi:10.3390/v15051104)
Supplement: Supplementary file 1 [file viruses-15-01104-s001.zip › Supplementary Table S1,11-1-23.xlsx]

## Sheet: 工作表1
	Supplementary material
	Molecular Analysis on Global Population of potato virus S Redefines its Phylogeny
	Şerife Topkaya1, Ali Çelik2*, Adyatma Irawan Santosa3, Roger Jones4*
	Affiliations
	1Department of Plant Protection, Faculty of Agriculture, Tokat Gaziosmanpasa University, Tokat, Turkey
	2Department of Plant Protection, Faculty of Agriculture, Bolu Abant İzzet Baysal University, 14030 Bolu, Turkey
	3Department of Plant Protection, Faculty of Agriculture, Universitas Gadjah Mada, Jl Flora No. 1, Sleman, Yogyakarta, 55281, Indonesia
	4UWA Institute of Agriculture, University of Western Australia, Crawley, WA 6009, Australia
	*Corresponding emails: roger.jones@uw.edu.au , alicelik@ibu.edu.tr
	Table S1. PVS isolates tested in this study
	No.*	Accession number	Isolate name	Origin	Host	Group		No.*	Accession number	Isolate name	Origin	Host	Group		No.*	Accession number	Isolate name	Origin	Host	Group		No.*	Accession number	Isolate name	Origin	Host	Group
	1	MN689477	18-1135	Kenya	potato	I		61	KP089978	SW-14	Australia	potato	I		121	LC511868	FE-Rozara1	Russia	potato	I		181	OK558749	PV-0740	Netherlands	S. muricatum	II
	2	MN689478	18-1142	Kenya	potato	I		62	ON583978	PVS ALYU-75	Kazakhstan	potato	I		122	HQ875132	AZA.TA.6	Iran	potato	I		182	JX683388	RL5	Colombia	S. phureja	II
	3	MN689449	18-1102	Kenya	potato	I		63	MK442089	KZ.Fortune	Kazakhstan	potato	I		123	MF773985	kho.chenaran	Iran	D. botrys	I		183	JX183955	Q3(Q44675)	Chile	potato	II
	4	MN689452	18-1111	Kenya	potato	I		64	MT107560	X1-SD	China	potato	I		124	MF773980	Ker.Anbar-Abad1	Iran	C. album	I		184	KF225470	Guizhou CP01	China	potato	II
	5	MN689489	18-1090	Kenya	potato	I		65	MW331321	Palampur	India	potato	I		125	MF418034	PepLV	New Zealand	S. muricatum	I		185	OM867860	DSMZ PV-0740	Netherland	potato	II
	6	MN689453	18-1114	Kenya	potato	I		66	MF375506	Qld-1	Australia	potato	I		126	JX183950	Cosimar	USA	potato	I		186	MN689446	18-1082	Kenya	potato	II
	7	MN689470	18-1113-1	Kenya	potato	I		67	MN689462	18-1067	Kenya	potato	I		127	JX183952	Galaxy	USA	potato	I		187	MN689493	18-1136	Kenya	potato	II
	8	MN689454	18-1127	Kenya	potato	I		68	MN689443	18-1057	Kenya	potato	I		128	HG518649	Boglarka	Hungary	potato	I		188	MN689441	18-1056	Kenya	potato	II
	9	MN689451	18-1110	Kenya	potato	I		69	MN689459	18-1057-1	Kenya	potato	I		129	JX183954	Q1(Q44843)	Chile	potato	I		189	MN689488	18-1085	Kenya	potato	II
	10	MN689475	18-1129	Kenya	potato	I		70	MN689461	18-1064-1	Kenya	potato	I		130	MW256706	NABI-A1	B	B. tabaci	I		190	MH282867	Tomato Antioquia	Colombia	tomato	II
	11	MN689483	18-1150	Kenya	potato	I		71	MN689445	18-1070 Kenya (potato)	Kenya	potato	I		131	FJ813514	IdDef-US	USA	potato	I		191	MK024940	A	Colombia	potato	II
	12	MN689473	18-1117	Kenya	potato	I		72	MN689484	18-1071	Kenya	potato	I		132	JX183951	FL206-1D	USA	potato	I		192	MK563994	May4C	Colombia	potato	II
	13	MN689486	18-1076	Kenya	potato	I		73	MN689485	18-1072	Kenya	potato	I		133	JX183953	ND2492-2R	USA	potato	I		193	MF418028	E-1	Ecuador	potato	II
	14	MN689491	18-1121-1	Kenya	potato	I		74	MF503892	PVS175	Bangladesh	potato	I		134	AB364946	PVS6-2	Syria	potato	I		194	MW051781	DSMZ PV-1200	Ecuador	potato	II
	15	MF418031	Ken-1	Kenya	potato	I		75	MF503890	PVS164	Bangladesh	potato	I		135	U74375	South Korea	S. Korea	unknown	I		195	MW051779	DSMZ PV-0838	Chile	potato	II
	16	MN689468	18-1106	Kenya	potato	I		76	MF503893	PVS182	Bangladesh	potato	I		136	GU319949	WAPC	Australia	potato	I		196	MW051778	DSMZ PV-0758	Chile	potato	II
	17	MN689467	18-1095	Kenya	potato	I		77	MG356511	PVS183	Bangladesh	potato	I		137	GU319945	WAFL	Australia	potato	I		197	JQ647830	BB-AND	Brazil	potato	II
	18	MN689450	18-1108	Kenya	potato	I		78	MF503888	PVS162	Bangladesh	potato	I		138	GU319944	WADel2	Australia	potato	I		198	KU896946	HB7	China	potato	II
	19	MN689490	18-1109	Kenya	potato	I		79	MF503889	PVS163	Bangladesh	potato	I		139	GU319950	TASPF	Australia	potato	I		199	MF033144	BY	China	potato	II
	20	MF503891	PVS171	Bangladesh	potato	I		80	MF418022	78-22	Netherland	potato	I		140	GU319954	TAS1	Australia	potato	I		200	MN095414	KZ.Ushkonyr	Kazkahstan	potato	II
	21	MG356510	PVS165	Bangladesh	potato	I		81	MF418026	BA-365-4	Germany	potato	I		141	GU144325	139-PVS	UK	potato	I		201	KU058657	NZ-A ab030 Lincoln	New Zealand	potato	II
	22	MF418030	Exodus	Netherland	potato	I		82	MF346599	T62	Slovakia	tomato	I		142	GU144323	137-PVS	UK	potato	I		202	MN689471	18-1113-2	Kenya	potato	II
	23	ON468562	37ViT21S	Croatia	tomato	I		83	OL472249	STR20ST2	Slovenia	tomato	I		143	GU144327	144-PVS	UK	potato	I		203	MN689482	18-1052	Kenya	potato	II
	24	MZ202332	DSMZ PV-0274	Germany	potato	I		84	HF571059	89249	Hungary	potato	I		144	GU144329	Sam-23-PVS	UK	potato	I		204	MN689448	18-1094	Kenya	potato	II
	25	NC 007289	Leona	Germany	potato	I		85	OL472248	SKO20ST1	Slovenia	tomato	I		145	JX183949	41956	USA	potato	I		205	MN689480	18-1155	Kenya	potato	II
	26	MF418021	24	Netherland	potato	I		86	MH937416	PvS-W13-136	Germany	potato	I		146	GU144330	Sam-24-PVS	UK	potato	I		206	MN689469	18-1112	Kenya	potato	II
	27	MN689465	18-1083 Kenya (potato)	Kenya	potato	I		87	OL472247	STR20AT	Slovenia	tomato	I		147	DQ315387	HEBEI	China	potato	I		207	MN689492	18-1121-2	Kenya	potato	II
	28	MN689487	18-1077	Kenya	potato	I		88	OM471986	DSMZ PV-1327	Germany	potato	I		148	HQ875142	KER.SO.21	Iran	potato	I		208	MK423959	sd-CN	China	potato	II
	29	MN689494	18-1145	Kenya	potato	I		89	OK558748	PV-0739	Ecuador	S. muricatum	I		149	MW699152	PA3-2	Turkey	potato	I		209	MF418027	Ch-1	Chile	potato	II
	30	MN689455	18-1146	Kenya	potato	I		90	MW051777	DSMZ PV-0739	Ecuador	S. muricatum	I		150	MW699154	PB6-2	Turkey	potato	I		210	KF011270	PVS-c	China	potato	II
	31	MN689442	18-1056-2	Kenya	potato	I		91	KF011268	PVS-a	China	potato	I		151	MW699155	PB7-1	Turkey	potato	I		211	KF011271	PVS-d	China	potato	II
	32	MN689464	18-1081	Kenya	potato	I		92	KF011269	PVS-b	China	potato	I		152	MW699153	PB5-4	Turkey	potato	I		212	KF011272	PVS-e	China	potato	II
	33	MN689479	18-1152	Kenya	potato	I		93	KF011279	PVS-l	China	potato	I		153	MW699157	PA3-3	Turkey	potato	I		213	KF011273	PVS-f	China	potato	II
	34	MN689466	18-1092	Kenya	potato	I		94	KF011280	PVS-m	China	potato	I		154	MW699159	PN14-3	Turkey	potato	I		214	KF011274	PVS-g	China	potato	II
	35	MN689444	18-1064	Kenya	potato	I		95	U74376	S-RB	S. Korea	unknown	I		155	MW699156	PN3-6	Turkey	potato	I		215	KF011275	PVS-h	China	potato	II
	36	MN689458	18-1164	Kenya	potato	I		96	Y15625	Kobra	Czech Rep.	unknown	I		156	MW699158	PN5-2	Turkey	potato	I		216	KF011276	PVS-i	China	potato	II
	37	MN689472	18-1116	Kenya	potato	I		97	HQ875134	FA.SI.14	Iran	potato	I		157	OP819686	B20	Turkey	potato	I		217	KF011277	PVS-j	China	potato	II
	38	MN689474	18-1120	Kenya	potato	I		98	MF773983	Ker.Soghan	Iran	S. nigrum	I		158	OP819687	B41	Turkey	potato	I		218	KF011278	PVS-k	China	potato	II
	39	MT264740	P059	Ireland	potato	I		99	Y15612	KACP2N	Czech Rep.	unknown	I		159	OP819693	N52	Turkey	potato	I		219	KT923122	unknown	Brazil	potato	II
	40	MN689456	18-1157	Kenya	potato	I		100	HQ875139	KER.LA.15	Iran	potato	I		160	OP819696	NP80	Turkey	potato	I		220	JX419379	RVC Andean	Colombia	S. phureja	III
	41	LN851190	Bonita	Hungary	potato	I		101	MF773981	Ker.Anbar.Abad2	Iran	D. botrys	I		161	OP819689	Bo7	Turkey	potato	I		221	MF418035	Co-1 Colombia	Colombia	S. phureja	III
	42	MN689457	18-1062	Kenya	potato	I		102	MF773982	Ker.Jiroft	Iran	A. hybridus	I		162	OP819694	N73	Turkey	potato	I		222	MW051783	DSMZ PV-1203	Colombia	S. phureja	III
	43	MN689447	18-1089	Kenya	potato	I		103	HQ875141	KHO.CH.3	Iran	potato	I		163	OP819690	Ka1-1	Turkey	potato	I		223	MK116550	May8C	Colombia	S. phureja	III
	44	MN689460	18-1061	Kenya	potato	I		104	Y15613	ASCP12	Germany	unknown	I		164	OP819691	Ka1-14	Turkey	potato	I		224	KR152654	Dic2	Colombia	S. phureja	III
	45	MN689495	18-1048	Kenya	potato	I		105	Y15615	ASCP9	Germany	unknown	I		165	OP819685	B14	Turkey	potato	I		225	MZ296928	BSP15	Colombia	S. phureja	III
	46	MN689481	18-1163	Kenya	potato	I		106	AY687337	PVSHZ00P1	China	potato	I		166	OP819684	B13	Turkey	potato	I		226	AJ863510	Vltava	Czech Republic	potato	recombinant
	47	MN689476	18-1133	Kenya	potato	I		107	MT264740	P059	Ireland	potato	I		167	OP819688	B9	Turkey	potato	I		227	KC430335	Yunnan YN	China	potato	recombinant
	48	MF418033	S-1	UK	potato	I		108	AY512653	PVSHZ1220	China	potato	I		168	OP819695	NP49	Turkey	potato	I		228	LC375227	S H95	Japan	potato	recombinant
	49	KU058656	NZ-O ab030 Lincoln	New Zealand	potato	I		109	GU144328	Sam-13-PVS	UK	potato	I		169	OP819697	SA12-5	Turkey	potato	I		229	LN851189	Alex	Ukraine	potato	recombinant
	50	MN966672	C6	Canada	potato	I		110	DQ786653	Oindian	India	unknown	I		170	OP819692	Ka1-7	Turkey	potato	I		230	LN851192	Valery	Ukraine	potato	recombinant
	51	MN950792	AH	Canada	potato	I		111	HQ875133	ESF-FA 19	Iran	potato	I		171	MF418032	P-2 Peru	Peru	S. curtilobum	II		231	LN851193	Irena	Ukraine	potato	recombinant
	52	MN950793	V	Canada	potato	I		112	MF773978	Fars.Shiraz	Iran	C. album	I		172	MW051780	DSMZ PV-1186	Peru	S. curtilobum	II		232	LN851194	Ewa	Poland	potato	recombinant
	53	LN851191	9369	Hungary	potato	I		113	HQ875135	HAM.KA.20	Iran	potato	I		173	MF418034	PepLV	New Zealand	S. muricatum	II		233	MN689463	18-1080	Kenya	potato	recombinant
	54	MN950794	B	Canada	potato	I		114	MF773979	fars.Zarghan	Iran	A. hybridus	I		174	MF496659	ALV	Peru	potato	II		234	MK096268	sdau001-CN	China	potato	recombinant
	55	MN966671	AE	Canada	potato	I		115	HQ875137	KER.JI.6	Iran	potato	I		175	MF418023	B-1	Bolivia	potato	II
	56	KU586451	GAF318-16.1	Peru	potato	I		116	LN794160	Desire	Hungary	potato	I		176	MW051782	DSMZ PV-1201	Bolivia	potato	II
	57	FJ813512	WaDef-US	USA	potato	I		117	GU319951	Dutch	Netherlands	potato	I		177	MF418024	B-2	Bolivia	potato	II
	58	FJ813513	Id4106-US	USA	potato	I		118	HQ875137	KER.JI.6	Iran	potato	I		178	MF418025	B-3	Bolivia	potato	II
	59	KU896945	HB24	China	potato	I		119	MF773984	Kho.Bojnord	Iran	D. botrys	I		179	D00461	Andean	Peru	potato	II
	60	LC375228	S H00	Japan	potato	I		120	LN794160	Desire	Hungary	potato	I		180	FJ643622	Andean	India	unknown	II
	*14 new Turkish isolates were written in bold.
